# Supplementary material for: Impact of Probiotic/Synbiotic Supplementation on Post-Bariatric Surgery Anthropometric and Cardiometabolic Outcomes: An Updated Systematic Review and Meta-Analysis of Randomized Controlled Trials
Source: Nutrients. 2025 Jun 30;17(13):2193. doi: 10.3390/nu17132193 (PMC12251824; doi:10.3390/nu17132193)
Supplement: Supplementary file 1 [file nutrients-17-02193-s001.zip]

Archive with 1 entries (1 files):
- nutrients-3666010-supplementary.pdf
